# Supplementary material for: A Comparative Study of the In Vitro Intestinal Permeability of Pinnatoxins and Portimine
Source: Mar Drugs. 2025 Jan 7;23(1):26. doi: 10.3390/md23010026 (PMC11766601; doi:10.3390/md23010026)
Supplement: Supplementary file 1 [file marinedrugs-23-00026-s001.zip]

Archive with 1 entries (1 files):
- marinedrugs-3315637-supplementary.pdf
